# Supplementary material for: Effects of Storage Temperatures on Nitrogen Assimilation and Remobilization during Post-Harvest Senescence of Pak Choi
Source: Biomolecules. 2023 Oct 18;13(10):1540. doi: 10.3390/biom13101540 (PMC10605075; doi:10.3390/biom13101540)
Supplement: Supplementary file 1 [file biomolecules-13-01540-s001.zip]

Archive with 1 entries (1 files):
- biomolecules-2604026-supplementary.xlsx
