# Supplementary material for: Effects of Storage Temperatures on Nitrogen Assimilation and Remobilization during Post-Harvest Senescence of Pak Choi
Source: Biomolecules. 2023 Oct 18;13(10):1540. doi: 10.3390/biom13101540 (PMC10605075; doi:10.3390/biom13101540)
Supplement: Supplementary file 1 [file biomolecules-13-01540-s001.zip › biomolecules-2604026-supplementary.xlsx]

## Sheet: Table S1
Table S1. List of primers used in the qRT-PCR study.
Gene	Forward primer (5' --> 3')	Reverse primer (5' --> 3')
NIA1	GCTTGACCACCAAGAGAAGC	TTGCACACGTTGGTTTTGAT
NIA2	GCGGTTGGACATATCGACTT	ATGAAGTTGCCTTTGCCTTG
NiR	AGCTGGGATTGATCCTGATG	GAATCCTCCCACAAGCACAT
NADH-GOGAT	ACACGTGCCCTGTAGGAATC	TGTTCGCAAGCTTATCGTTG
FD-GOGAT	GACTTCGTCGGGCTCTACTG	CACCACAAGCTCCTCTCTCC
GLN1-3.1	GCGGAATACATATGGGTTGG	TGTAAGCATCGCACATGACA
GLN1-3.2	GGCGGATATCAACACGTTCT	TGGTTTCAGCAATCATGGAA
GLN1-3.3	CAAATCTTGGCAGCTTCTCC	CGGTCAGTGAAAGGTTTGGT
GLNAC	ACCAAGTCTGGGTCGCTAGA	CTGCTAATCCTCCGTCGTTC
NRT1.1	AGTTGATTGGTAGCCCGATG	GGTATGCGGCAACTTTTGTT
NRT1.2	GACGTGTGAATCGGTGAGTG	TAACCAAACCACGAACGTCA
NRT2.6	GCGCCATTTTCTCAAGACTC	CACGAATGTCGCTAAGCAAA
NRT3.1.1	CAGCGTTCAGGCTATTAGTGG	TGGCCTTCCTCTTTTCGTTA
NRT3.1.2	ACATCCCTACCGGGACCTAC	TGGAGGCAATATCCAAGGAC
AMT1.1	TCACTGGTTCTGGTCTGCTG	TCCAAACCAAAGGAGGAATG
AMT2	GAAGTTTGGGAACGGTACGA	CAACCACAATGGCACAAAAG
ANT1	GGTTTGCTGGATCACTTGGT	ACATGTTCCGGCCTATGAAG
YPQ3	CATGTGTGAGATGGGTGGAG	GGCAAGGTAGCTGGTTCAAG
CAT3	TTGGATCAACAATTGGAGCA	CACCTTCACCAATGCAAATG
SIZ1.1	GCAGACTTACCCGAGCTGAC	TGCAGATCAGCGTATTGAGG
SIZ1.2	GCTTGGACTTTCGAAACAGG	CTTGCCCCAGATACTTGCAT
SIZ1.3	TTTTGGGTTACAGTGGCACA	TGCACGTACAGGCATACCAT
NLA.1	CGGAGCTTCAGAAGGAAATG	AACGCTTGTCCTTGGCTAGA
NLA.2	CGACATAGCAGGATGCTTCA	GGATGGCGATAGCATTCATT
Actin	TGCTGGATTCTGGTGATGGT	GGCGTGTGGAAGAGAGAAAC

## Sheet: Table S2
Table S2. The P value data for Figure 1C.
Day	P value
	old	mid	young
D3	0.00444333	0.264169	0.576462
D6	0.0274562	0.180137	0.00257074
D9	0.00112735	0.00256007	9.05158e-05

## Sheet: Table S3
Table S3. The P value data for Figure 2.
Content	Day	P value
		old	mid	young
Total Nitrogen	D3	0.210557	0.965705	0.0357423
	D6	0.146066	0.119597	0.288084
	D9	0.0458899	0.181304	0.230355
Nitrate	D3	0.580057	0.512442	0.0551376
	D6	0.05286	0.0104796	0.0272689
	D9	0.0918856	0.81472	0.0337539
Protein	D3	0.749867	0.818398	0.992508
	D6	0.983761	0.199927	0.102727
	D9	0.0126237	0.0178981	0.288921

## Sheet: Table S4
Table S4. The P value data for Figure 3.
Gene	Day	P value
		old	mid	young
NIA1	D3	0.723689	0.00435058	0.00135375
	D6	0.411231	0.00530129	0.163526
	D9	NA	0.00314108	0.833555
NIA2	D3	0.372828	0.106036	0.102119
	D6	0.000224523	0.671673	0.80053
	D9	NA	0.875428	0.620283
NiR	D3	0.0192246	0.0367765	0.037028
	D6	0.158653	0.232562	0.548121
	D9	NA	0.0303105	0.146561
NADH-GOGAT	D3	0.00639086	0.0014336	0.0179268
	D6	0.000426215	0.804309	0.109235
	D9	NA	0.0524976	0.0207543
FD-GOGAT	D3	0.0190973	0.0135668	0.0352673
	D6	0.429944	0.262344	0.000787711
	D9	NA	0.376031	0.00654874
GLN1-3.1	D3	0.972264	0.825871	0.71797
	D6	0.0795693	0.274221	0.392192
	D9	NA	0.814806	0.041904
GLN1-3.2	D3	0.0165188	0.102464	0.0171434
	D6	0.0452366	0.0405823	0.0396238
	D9	NA	0.0215223	0.0951701
GLN1-3.3	D3	0.132281	0.139739	0.0987669
	D6	0.0270327	0.00509235	0.0367526
	D9	NA	0.0138873	0.921601
GLNAC	D3	0.0989851	0.004692	0.0120074
	D6	0.407937	0.230776	0.116999
	D9	NA	0.427451	0.0456083
NA; not applicable. D9-old samples were not included in qRT-PCR study.

## Sheet: Table S5
Table S5. The P value data for Figure 4.
Gene	Day	P value
		old	mid	young
NRT1.1	D3	0.0141371	0.00901104	0.0133228
	D6	0.898556	0.0449746	0.0415623
	D9	NA	0.0256261	0.0391755
NRT1.2	D3	0.736558	0.28427	0.0712671
	D6	0.0762003	0.046716	0.00105874
	D9	NA	0.0744529	0.00388079
NRT2.6	D3	0.00576538	0.568219	0.150157
	D6	0.0186893	0.0126124	0.0539984
	D9	NA†	0.454622	0.195705
NRT3.1.1	D3	0.0211975	0.438233	0.00468594
	D6	0.0456149	0.194347	0.825403
	D9	NA	0.016643	0.00395456
NRT3.1.2	D3	0.146426	0.103995	0.0680189
	D6	0.140972	0.0877982	0.122775
	D9	NA	0.0205709	0.79503
AMT1.1	D3	0.175194	0.0323236	0.0256786
	D6	0.831945	0.0234937	0.0692668
	D9	NA	0.00602833	0.125663
AMT2	D3	0.0114543	0.0391277	0.729174
	D6	0.113827	0.0717031	0.00141556
	D9	NA	0.0399583	0.0639662
ANT1	D3	0.0565443	0.023815	0.140063
	D6	0.939267	0.0515663	0.0547646
	D9	NA	0.0334225	0.00572922
YPQ3	D3	0.0196449	0.00470796	0.00563811
	D6	0.14142	0.0251077	0.0171666
	D9	NA	0.00861887	0.406303
CAT3	D3	0.0405732	0.0219278	0.00550607
	D6	0.469411	0.0479099	0.387974
	D9	NA	0.158895	0.327113
NA; not applicable. D9-old samples were not included in qRT-PCR study.

## Sheet: Table S6
Table S6. The P value data for Figure 5.
Gene	Day	P value
		old	mid	young
SIZ1.1	D3	0.250356	0.117562	0.159604
	D6	0.328641	0.580721	0.179873
	D9	NA	0.522807	0.216421
SIZ1.2	D3	0.37124	0.141197	0.843508
	D6	0.418452	0.939146	0.445751
	D9	NA	0.194832	0.827823
SIZ1.3	D3	0.441929	0.996083	0.541503
	D6	0.38714	0.0480803	0.975458
	D9	NA	0.149055	0.925028
NLA1	D3	0.132082	0.307708	0.274687
	D6	0.0015077	0.227995	0.280542
	D9	NA	0.00618747	0.282222
NLA2	D3	0.0185756	0.0613175	0.0112772
	D6	0.0400348	0.00341458	0.135057
	D9	NA	0.00158298	0.0153195
NA; not applicable. D9-old samples were not included in qRT-PCR study.
